# Supplementary material for: Identification of the properties of H5 influenza vaccine viruses with high hemagglutinin yields
Source: PLoS One. 2023 Jan 20;18(1):e0280811. doi: 10.1371/journal.pone.0280811 (PMC9858889; doi:10.1371/journal.pone.0280811)
Supplement: S1 Table — (XLSX) [file pone.0280811.s004.xlsx]

## Sheet: S1 Table 
	S1 Table Candidate vaccine viruses (CVVs) of H5N1 and H5NX subtypes
	Clade	Subtype	Original (antigenic prototype) virus namea)	CVV	Designation of CVV in the text
	1	H5N1	A/Viet Nam/1194/2004	NIBRG-14	A-CVV
	1.1	H5N1	A/Cambodia/R0405050/2007	NIBRG-88	B-CVV
	1.1.2	H5N1	A/Cambodia/X0810301/2013	IDCDC-RG34B	C-CVV
	2.1.3.2	H5N1	A/Indonesia/5/2005	CDC-RG2	D-CVV
	2.1.3.2a	H5N1	A/Indonesia/NIHRD11771/2011	NIIDRG-9	E-CVV
	2.2	H5N1	A/whooper swan/Mongolia/244/2005	SJRG-163243	F-CVV
	2.2	H5N1	A/bar-headed goose/Qinghai/1A/2005	SJRG-163222	G-CVV
	2.2	H5N1	A/chicken/India/NIV33487/2006	IBCDC-RG7	H-CVV
	2.2.1	H5N1	A/turkey/Turkey/1/2005	NIBRG-23	I-CVV
	2.2.1	H5N1	A/Egypt/2321-NAMRU3/2007	IDCDC-RG11	J-CVV
	2.2.1	H5N1	A/Egypt/N03072/2010	IDCDC-RG29	K-CVV
	2.2.1.1	H5N1	A/Egypt/3300-NAMRU3/2008	IDCDC-RG13	L-CVV
	2.2.1.2	H5N1	A/Egypt/N04915/2014	NIBRG-306	M-CVV
	2.3.2.1	H5N1	A/common magpie/Hong Kong/5052/2007	SJRG-166615	N-CVV
	2.3.2.1a	H5N1	A/Hubei/1/2010	IDCDC-RG30	O-CVV
	2.3.2.1c	H5N1	A/duck/Viet Nam/NCVD-1584/2012	NIBRG-301	P-CVV
	2.3.2.1b	H5N1	A/barn swallow/Hong Kong/D10-1161/2010	SJ-003	Q-CVV
	2.3.2.1a	H5N1	A/duck/Bangladesh/19097/2013	SJ-007	R-CVV
	2.3.4	H5N1	A/chicken/Hong Kong/AP156/2008	SJ-002	S-CVV
	2.3.4	H5N1	A/Anhui/1/2005	IBCDC-RG5	T-CVV
	2.3.4.2	H5N1	A/chicken/Bangladesh/11rs1984-30/2011	IDCDC-RG36	U-CVV
	2.3.4.2	H5N1	A/Guizhou/1/2013	IDCDC-RG35	V-CVV
	2.3.4.4	H5N6	A/Sichuan/26221/2014	IDCDC-RG42A	W-CVV
	2.3.4.4	H5N8	A/gylfalcon/Washington/41088-6/2014	IDCDC-RG43A	X-CVV
	2.3.4.4	H5N6	A/duck/Hyogo/1/2016	NIID-001	Y-CVV
	7.1	H5N1	A/chicken/Viet Nam/NCVD-016/2008	IDCDC-RG12	Z-CVV
	a)Original HA and NA genes of each CVV were derived from the respective viruses
