# Supplementary material for: Identification of the properties of H5 influenza vaccine viruses with high hemagglutinin yields
Source: PLoS One. 2023 Jan 20;18(1):e0280811. doi: 10.1371/journal.pone.0280811 (PMC9858889; doi:10.1371/journal.pone.0280811)
Supplement: S2 Table — (XLSX) [file pone.0280811.s005.xlsx]

## Sheet: S2 Table  
	S2 Table List of primers used in this study
	RACE reactions	Target gene	Name of primera)	Sequence (5' → 3')
		HA	H5HAF959	5'TGCCCCAAATATGTGAAATC3'
			H5HAR412	AATGGTTTATTCTGCTCAATAGG
		NA	NA-913F	AATCCACGCCCCAATGATGG
			H5N1NA-463R	AGGACAACTCATTAATGTTCTGTG
	Plasmind construction for generating following RG viruses:	Target gene	Name of primera)	Sequence (5' → 3')b)
	G/PR8-b and H/PR8-b	HA	C-HAF	TATTGCTCTTCGGGGAGCAAAAGCAGGGGTTCAATCTG
			C-HAR	ATATGCTCTTCTATTAGTAGAAACAAGGGTGTTTTTA
		NA	C-NAF	TATTGCTCTTCGGGGAGCAAAAGCAGGAGTTCAAA
			C-NAR	ATATGCTCTTCTATTAGTAGAAACAAGGAGTTTTTTG
	A(CAAG)/PR8-a, G/PR8-a and H/PR8-a	HA	HA3'NCR-GTTC-HAF	TATTCGTCTCAGGGAGCAAAAGCAGGGGTTCAATCTG
			K-HAR	ATATCGTCTCGTATTAGTAGAAACAAGGGTGTTTTTA
	A(CAUA)/PR8-a and B(CAUA)/PR8-a		HA3'NCR-GTAT-HAF	TATTCGTCTCAGGGAGCAAAAGCAGGGGTATAATCTG
			K-HAR	ATATCGTCTCGTATTAGTAGAAACAAGGGTGTTTTTA
	A(AAGG)/PR8-a and B(AAGG)/PR8-a		HA3'NCR-TTCC-HAF	TATTCGTCTCAGGGAGCAAAAGCAGGGTTCCAATCTG
			K-HAR	ATATCGTCTCGTATTAGTAGAAACAAGGGTGTTTTTA
	A(CAGG)/PR8-a and B(CAGG)/PR8-a		HA3'NCR-GTCC-HAF	TATTCGTCTCAGGGAGCAAAAGCAGGGGTCCAATCTG
			K-HAR	ATATCGTCTCGTATTAGTAGAAACAAGGGTGTTTTTA
	A(CAAG)/PR8-a, A(CAUA)/PR8-a, A(AAGG)/PR8-a, A(CAGG)/PR8-a, B(CAUA)/PR8-a, B(AAGG)/PR8-a, B(CAGG)/PR8-a, G/PR8-a and H/PR8-a	NA	K-NAF	TATTGGTCTCAGGGAGCAAAAGCAGGAGTTCAAA
			K-NAR	ATATGGTCTCGTATTAGTAGAAACAAGGAGTTTTTTG
	a)F indicates a forward primer, and R indicates a reverse primer.
	b)Each primer for developing RG virus was designed according to the NCR sequences of HA and NA genes determined in this study. These primers include the sequences of restriction enzyme recognition sites for subcloning the PCR products into appropriate plasmids. Bold sequences indicate spacer sequences and the restricition enzyme recognition sites (italic), GCTCTTC for SapI, CGTCTC for BsmBI, and …
