# Supplementary material for: Identification of the properties of H5 influenza vaccine viruses with high hemagglutinin yields
Source: PLoS One. 2023 Jan 20;18(1):e0280811. doi: 10.1371/journal.pone.0280811 (PMC9858889; doi:10.1371/journal.pone.0280811)
Supplement: S3 Table — (XLSX) [file pone.0280811.s006.xlsx]

## Sheet: S3 Table
	S3 Table Differences in the amino acid sequences of viral proteins encoded by internal genes of PR8-a and PR8-b
	Strain	Amino acid differences at the positions of the respective viral proteins
		PB2							PB1						PB1-F2			PA			PA-X		NP				M1		M2			NS1				NS2
		105	251	299	360	504	702		175	205	208	216	563		59	60		158	550		158		353	425	430		none		27	39		23	55	101		89
	PR8-a	I	R	R	Y	I	K		N	M	K	S	I		R	R		K	I		K		L	I	N		-a)		T	T		A	K	D		I
	PR8-b	M	K	K	S	V	R		K	I	R	G	R		K	Q		R	L		R		V	V	T		-		A	I		V	E	E		V
	a)No amino acid differences were observed.
