# Supplementary material for: Identification of the properties of H5 influenza vaccine viruses with high hemagglutinin yields
Source: PLoS One. 2023 Jan 20;18(1):e0280811. doi: 10.1371/journal.pone.0280811 (PMC9858889; doi:10.1371/journal.pone.0280811)
Supplement: S4 Table — (XLSX) [file pone.0280811.s007.xlsx]

## Sheet: S4 Table 
	S4 Table Characterizationa) of each CVV
	CVV		Virus titers										Total protein yields [μg/ml allantoic fluid]							%-HA content					HA yields [μg/ml allantoic fluid]
			log2HA/50μlb)					log10EID50/ml
			n1	n2	n3	Mc)		n1	n2	n3	M		n1	n2	n3	M				n1	n2	n3	M		n1	n2	n3	M
																(μg/ml	,	μg/egg)d)										(μg/ml	,	μg/egg)
	A		10	9	9	9.33333		8.7	8.7	8.7	8.7		8.074	9.6555	7.538	8.4225	,	84.225		40.57	40.9	39.46	40.31		3.27562	3.9491	2.97449	3.39974	,	33.9974
	B		11	10	10	10.3333		9.1	9.1	9.2	9.13333		17.0135	21.274	25.233	21.1735	,	211.735		40.4	42.3	43.13	41.9433		6.87345	8.9989	10.883	8.91845	,	89.1845
	C		9	9	9	9		9.1	8.7	9.2	9		26.0998	23.3918	26.3982	25.2966	,	252.966		34.92	34.61	38.83	36.12		9.11405	8.0959	10.2504	9.15345	,	91.5345
	D		11	10	10	10.3333		8.7	9.1	9.1	8.96667		12.9385	20.8075	14.881	16.209	,	162.09		41.264	43.6	40.833	41.899		5.33894	9.07207	6.07636	6.82912	,	68.2912
	E		9	9	9	9		9.2	9.2	9	9.13333		16.646	16.012	15.851	16.1697	,	161.697		39.3	43.2	41.9	41.4667		6.54188	6.91718	6.64157	6.70021	,	67.0021
	F		10	10	9	9.66667		7.5	7.5	7.7	7.56667		8.0655	8.8715	7.397	8.11133	,	81.1133		41.145	41.38	41.16	41.2283		3.31855	3.67103	3.04461	3.34473	,	33.4473
	G		9	9	8	8.66667		8.1	8.1	8.1	8.1		6.13475	7.2915	6.6115	6.67925	,	66.7925		44.05	44.84	45.18	44.69		2.70236	3.26951	2.98708	2.98631	,	29.8631
	H		11	11	11	11		8.7	8.7	8.8	8.73333		16.624	14.004	20.3125	16.9802	,	169.802		38.491	39.0395	39.413	38.9812		6.39874	5.46709	8.00577	6.62387	,	66.2387
	I		9	9	9	9		8	8	7.7	7.9		5.689	6.7935	8.6455	7.04267	,	70.4267		41.71	41.65	39.87	41.0767		2.37288	2.82949	3.44696	2.88311	,	28.8311
	J		10	10	9	9.66667		7.7	7.7	7.5	7.63333		6.5845	9.076	7.5435	7.73467	,	77.3467		41.37	42.69	43.9	42.6533		2.72401	3.87454	3.3116	3.30338	,	33.0338
	K		9	10	9	9.33333		9.5	9.2	9	9.23333		16.628	15.295	15.874	15.9323	,	159.323		44.8	41.5	41.1	42.4667		7.44934	6.34742	6.52421	6.77366	,	67.7366
	L		11	11	10	10.6667		8.5	8.8	8.5	8.6		12.6098	12.8905	16.1765	13.8923	,	138.923		37.22	39.538	43.1685	39.9755		4.69337	5.09665	6.98315	5.59106	,	55.9106
	M		10	10	10	10		7.7	8.2	8.2	8.03333		8.6025	12.445	11.664	10.9038	,	109.038		43.844	43.515	46.513	44.624		3.77168	5.41544	5.42528	4.8708	,	48.708
	N		8	8	9	8.33333		9.3	9.3	9.5	9.36667		14.0735	16.103	12.9015	14.3593	,	143.593		41.55	40.312	41.655	41.1723		5.84754	6.49144	5.37412	5.90437	,	59.0437
	O		9	9	9	9		8.2	8.5	8.5	8.4		12.9335	14.6605	13.0265	13.5402	,	135.402		36.3	35.6	34.4	35.4333		4.69486	5.21914	4.48112	4.79837	,	47.9837
	P		10	10	10	10		8.7	8.7	8.1	8.5		14.7235	14.5245	13.0234	14.0904	,	140.904		43.14	47.859	42.1945	44.3978		6.35172	6.95128	5.49514	6.26605	,	62.6605
	Q		9	9	9	9		9.2	9.3	9.5	9.33333		32.7355	30.6775	30.066	31.1597	,	311.597		38.9	38.3	36.6	37.9333		12.7341	11.7495	11.0042	11.8292	,	118.292
	R		9	9	9	9		9	8.7	8.7	8.8		30.5409	30.3905	27.2955	29.409	,	294.09		38.75	39.4	38.47	38.8733		11.8346	11.9738	10.5006	11.4363	,	114.363
	S		8	8	7	7.66667		8.3	8.1	8.2	8.2		17.014	17.9015	15.1725	16.696	,	166.96		33.26	35.94	34.11	34.4367		5.65886	6.4338	5.17534	5.756	,	57.56
	T		11	11	10	10.6667		9.2	9.2	9.7	9.36667		21.9285	19.9645	18.6895	20.1942	,	201.942		47.6	48.8	46.9	47.7667		10.438	9.74268	8.76538	9.64867	,	96.4867
	U		9	9	9	9		8.5	8.2	8.2	8.3		25.5132	22.9918	22.305	23.6033	,	236.033		33.898	35.1275	33.505	34.1768		8.64846	8.07644	7.47329	8.06607	,	80.6607
	V		8	8	9	8.33333		9.1	9.2	9	9.1		17.15	18.8615	18.8813	18.2976	,	182.976		32.056	35.2555	33.467	33.5928		5.4976	6.64972	6.31899	6.15544	,	61.5544
	W		8	9	8	8.33333		8.5	8.5	8.2	8.4		19.5883	17.0629	17.1887	17.9466	,	179.466		36.733	37.366	37.0835	37.0608		7.19537	6.3757	6.37417	6.64842	,	66.4842
	X		7	7	7	7		8.2	8.1	7.9	8.06667		13.5488	11.433	8.6587	11.2135	,	112.135		39.264	39.378	39.5665	39.4028		5.31978	4.50209	3.42594	4.41594	,	44.1594
	Y		8	8	8	8		8.7	9.1	9.2	9		17.3775	17.3764	16.958	17.2373	,	172.373		36.055	37.9795	37.066	37.0335		6.26546	6.59947	6.28565	6.38353	,	63.8353
	Z		10	10	9	9.66667		8.3	8.3	8.2	8.26667		16.349	14.823	15.647	15.6063	,	156.063		37.22	34.17	33.79	35.06		6.0851	5.06502	5.28712	5.47908	,	54.7908
	a)All experiments were independently perfomed three times (n1~n3).
	b)An HA test was performed using 0.5% turkey red blood cells.
	c)M indicates mean value of the three independent experiments.
	d)Mean values are shown per ml of allantoic fluid (μg/ml) and per egg (μg/egg).
