# Supplementary material for: Identification of the properties of H5 influenza vaccine viruses with high hemagglutinin yields
Source: PLoS One. 2023 Jan 20;18(1):e0280811. doi: 10.1371/journal.pone.0280811 (PMC9858889; doi:10.1371/journal.pone.0280811)
Supplement: S5 Table — (XLSX) [file pone.0280811.s008.xlsx]

## Sheet: S5 Table 
	S5 Table Genetic information of 3'NCR/HA mutants
	Virusa)	Nucleotide sequences of 14-17/3'NCR of HA, and the CVV from which the indicated genome regions derived from:
		HA					NA
		HA 3'NCR		HA CRc)	HA 5'NCR		NA 3' NCR	NA CR	NA 5' NCR
		at positions 14 to 17b)	excluding the positions between 14 to 17
	A-CVV	14AAGG17	A-CVV	A-CVV	A-CVV		A-CVV	A-CVV	A-CVV
	A(aagg)/PR8-a	AAGG	A-CVV	A-CVV	A-CVV		A-CVV	A-CVV	A-CVV
	A(CAUA)/PR8-a	CAUA	A-CVV	A-CVV	A-CVV		A-CVV	A-CVV	A-CVV
	A(CAAG)/PR8-a	CAAG	A-CVV	A-CVV	A-CVV		A-CVV	A-CVV	A-CVV
	A(CAGG)/PR8-a	CAGG	A-CVV	A-CVV	A-CVV		A-CVV	A-CVV	A-CVV
	A(CAUA)B(NA NCR)/PR8-a	CAUA	A-CVV	A-CVV	A-CVV		B-CVV	A-CVV	B-CVV
	B-CVV	CAUA	B-CVV	B-CVV	B-CVV		B-CVV	B-CVV	B-CVV
	B(caua)/PR8-a	CAUA	B-CVV	B-CVV	B-CVV		B-CVV	B-CVV	B-CVV
	B(AAGG)/PR8-a	AAGG	B-CVV	B-CVV	B-CVV		B-CVV	B-CVV	B-CVV
	(AAGG)/PR8-a	AAGG	A-CVV	PR8-a	A-CVV		A-CVV	PR8-a	A-CVV
	(CAUA)/PR8-a	CAUA	A-CVV	PR8-a	A-CVV		A-CVV	PR8-a	A-CVV
	a)Nucleoties sequences at positions 14-17/3'NCR/HA of RG viruses from original CVVs and the mutant viruses are shown in parentesis in lowercase and uppercase, respectively.
	b)Sequences at positions 14 to 17 from the end of 3'NCR in HA vRNA. See Fig 3.
	c) Coding region
