# Supplementary material for: Identification of the properties of H5 influenza vaccine viruses with high hemagglutinin yields
Source: PLoS One. 2023 Jan 20;18(1):e0280811. doi: 10.1371/journal.pone.0280811 (PMC9858889; doi:10.1371/journal.pone.0280811)
Supplement: S6 Table — (XLSX) [file pone.0280811.s009.xlsx]

## Sheet: S6 Table 
	S6 Table Characterizationa) of 3'NCR/HA mutants and of master virus mutants
	CVV and mutant		Virus titers										Total protein yields [μg/ml allantoic fluid]							%-HA content					HA yields [μg/ml allantoic fluid]
			log2HA/50μlb)					log10EID50/ml
			n1	n2	n3	Mc)		n1	n2	n3	M		n1	n2	n3	M				n1	n2	n3	M		n1	n2	n3	M
																(μg/ml	,	μg/egg)d)										(μg/ml	,	μg/egg)
	3'NCR/HA mutant
	A-CVV		10	9	9	9.33333		8.7	8.7	8.7	8.7		8.074	9.6555	7.538	8.4225	,	84.225		40.57	40.9	39.46	40.31		3.27562	3.9491	2.97449	3.39974	,	33.9974
	A(aagg)/PR8-a		8	7	6	7		8.45	8.7	8.7	8.61667		8.777	7.6895	10.429	8.96517	,	89.6517		39.06	41.58	41.56	40.7333		3.4283	3.19729	4.33429	3.65329	,	36.5329
	A(CAUA)/PR8-a		8	6	6	6.66667		8.45	8.7	8.5	8.55		15.231	14.6935	13.9895	14.638	,	146.38		41.24	40.63	39.36	40.41		6.28126	5.96997	5.50627	5.91917	,	59.1917
	A(CAGG)/PR8-a		8	8	10	8.66667		9.1	8.7	9.1	8.96667		14.905	11.274	14.4447	13.5412	,	135.412		40.634	41.26	39.35	40.4147		6.0565	4.65165	5.68401	5.46405	,	54.6405
	A(CAAG)/PR8-a		7	7	7	7		8.5	8.7	9.1	8.76667		13.6625	14.331	16.608	14.8672	,	148.672		40.07	39.93	39.17	39.7233		5.47456	5.72237	6.50535	5.90076	,	59.0076
	A(CAUA) B(NA NCR)/PR8-a		7	8	8	7.66667		8.3	8.5	8.7	8.5		15.33	14.6	15.3	15.0767	,	150.767		40.5	42.2	42	41.5667		6.2	6.2	6.4	6.26667	,	62.6667
	B-CVV		11	10	10	10.3333		9.1	9.1	9.2	9.13333		17.0135	21.274	25.233	21.1735	,	211.735		40.4	42.3	43.13	41.9433		6.87345	8.9989	10.883	8.91845	,	89.1845
	B(caua)/PR8-a		11	10	9	10		9.3	9.2	9.5	9.33333		23.086	28.0865	25.526	25.5662	,	255.662		40.61	41.48	39.052	40.3807		9.37522	11.6503	9.96841	10.3313	,	103.313
	B(AAGG)/PR8-a		9	6	7	7.33333		8.3	9.2	8.7	8.73333		15.916	14.622	15.3715	15.3032	,	153.032		38	40.8	37.73	38.8433		6.04808	5.96578	5.79967	5.93784	,	59.3784
	(AAGG)/PR8-a		12	11	12	11.6667		10	9.8	10	9.93333		18.19	21.67	24	21.2867	,	212.867		42.5	44.2	41.12	42.6067		7.73	9.58	9.869	9.05967	,	90.5967
	(CAUA)/PR8-a		12	13	13	12.6667		10.1	10.1	10.1	10.1		32.2	31.99	36.18	33.4567	,	334.567		45.68	44.29	44.8	44.9233		14.7	14.17	16.21	15.0267	,	150.267
	Master virus mutant
	G-CVV		9	9	8	8.66667		8.1	8.1	8.1	8.1		6.13475	7.2915	6.6115	6.67925	,	66.7925		44.05	44.84	45.18	44.69		2.70236	3.26951	2.98708	2.98631	,	29.8631
	G/PR8-a		9	8	7	8		9.1	8.3	8.7	8.7		14.8325	14.8325	13.932	14.5323	,	145.323		39.69	41.94	39.979	40.5363		5.88702	6.22075	5.56987	5.89255	,	58.9255
	G/PR8-b		10	10	10	10		8.8	8.7	8.5	8.66667		14.5342	18.0631	17.2579	16.6184	,	166.184		38.439	38.6416	37.1315	38.0707		5.5868	6.97984	6.40812	6.32492	,	63.2492
	H-CVV		11	11	11	11		8.7	8.7	8.8	8.73333		16.624	14.004	20.3125	16.9802	,	169.802		38.491	39.0395	39.413	38.9812		6.39874	5.46709	8.00577	6.62387	,	66.2387
	a)All experiments were independently perfomed three times (n1~n3).
	b)An HA test was performed using 0.5% turkey red blood cells.
	c)M indicates mean values of the three independent experiments.
	d)Mean values are shown per ml of allantoic fluid (μg/ml) and per egg (μg/egg).
