# Supplementary material for: Identification of the properties of H5 influenza vaccine viruses with high hemagglutinin yields
Source: PLoS One. 2023 Jan 20;18(1):e0280811. doi: 10.1371/journal.pone.0280811 (PMC9858889; doi:10.1371/journal.pone.0280811)
Supplement: S7 Table — (XLSX) [file pone.0280811.s010.xlsx]

## Sheet: S7 Table
	S7 Table. Differences in the amino acid sequences of HA and NA
			aa No.a		CVV
					G-CVV	H-CVV
	HA		155		N	D
			323		I	G
	NA		247		V	I
	aAmino acid numbers for the matured HA.
